# Supplementary material for: Application of heat stress in situ demonstrates a protective role of irradiation on photosynthetic performance in alpine plants
Source: Plant Cell Environ. 2014 Nov 28;38(4):812–26. doi: 10.1111/pce.12455 (PMC4407927; doi:10.1111/pce.12455)
Supplement: Appendix S1 — Effects of controlled heat treatment administered in situ on photosynthetic parameters in selected alpine plant species during the recovery period following the termination of the heat treatment. Values are expressed as mean percentage increase/decrease compared with reference values (100%) as determined before the heat treatment. A2000 assimilation rate at PPFD 2000 μmol photons·m−2 s−1, Rd dark respiration rate, Φ maximum quantum efficiency determined as the positive linear slope in the initial phase of the light response curve, Fv/Fm potential efficiency of PSII. Exposure mode: numbers: exposure temperature [°C], L light-mode, D dark-mode. For each day after the heat treatment, significant differences between treatments (anova, Duncan test, P < 0.05) are indicated by different characters. Significant differences compared with the reference value as determined before the heat treatment are indicated by asterisks (t-test, P < 0.05). [file pce0038-0812-sd1.zip]

Archive with 2 entries (2 files):
- pce12445_sf1.pdf
- pce12445_st-1.xlsx
