# Supplementary material for: Application of heat stress in situ demonstrates a protective role of irradiation on photosynthetic performance in alpine plants
Source: Plant Cell Environ. 2014 Nov 28;38(4):812–26. doi: 10.1111/pce.12455 (PMC4407927; doi:10.1111/pce.12455)
Supplement: Appendix S1 — Effects of controlled heat treatment administered in situ on photosynthetic parameters in selected alpine plant species during the recovery period following the termination of the heat treatment. Values are expressed as mean percentage increase/decrease compared with reference values (100%) as determined before the heat treatment. A2000 assimilation rate at PPFD 2000 μmol photons·m−2 s−1, Rd dark respiration rate, Φ maximum quantum efficiency determined as the positive linear slope in the initial phase of the light response curve, Fv/Fm potential efficiency of PSII. Exposure mode: numbers: exposure temperature [°C], L light-mode, D dark-mode. For each day after the heat treatment, significant differences between treatments (anova, Duncan test, P < 0.05) are indicated by different characters. Significant differences compared with the reference value as determined before the heat treatment are indicated by asterisks (t-test, P < 0.05). [file pce0038-0812-sd1.zip › pce12445_st-1.xlsx]

## Sheet: leaf temperature
Leaf temperature (ºC) measured along the light response curves in SAR and SR in leaves of Trincadeira and Touriga Nacional. Each column corresponds to
measurements taken in the six replicate plants of each time point. Different number of temperature values result from automatic reads at different time
intervals (ranging from five to ten readings per minute). The images represent the average leaf temperatures in SAR and SR of both varieties.
Trincadeira					Touriga Nacional						Trincadeira			Touriga Nacional
C	SAR				C	SAR					SR			SR
C	32u	42	32d	25	C	32u	42	32d	25		42	32	25	42	32	25
20.1	24.2	23.6	27.7	21.3	24.7	24.6	25.6	26.9	24.9		25.5	23	22.6	25.3	24.4	25.9
20.5	23.8	23.4	27.7	21.7	24.6	24.3	25.3	26.7	24.8		25.2	23.1	22.7	25	24.3	25.2
21.1	24.1	23.6	27.7	22.1	24.5	24.2	25	26.4	24.6		25	23.2	22.7	24.8	24.4	25.1
21.3	24.3	23.7	28.4	22	24.5	24.3	25.1	26.6	24.6		25.2	23.1	22.6	24.9	24.3	25
21.9	24.8	23.8	28.8	21.7	24.3	24.1	25.2	26.5	24.8		24.9	23.5	22.7	25.1	23.6	24.7
20.6	26.1	23.8	29.1	22.4	24.1	24.1	25.1	26.5	24.7		24.9	23.4	22.7	25.1	24.1	24.7
22.8	27.3	23.8	29	21.8	24	23.8	25	26.5	24.8		26.2	23.6	22.8	24.9	23.1	24.4
21.7	29	23.8	29.1	22.5	24	23.8	24.9	26.6	24.8		24.7	23.6	22.8	24.8	23.9	24.5
22.2	22.3	24.1	29.9	22.8	24.2	24	25	26.7	24.8		24.8	23.7	22.8	25.1	23.7	24.4
22.2	22.4	24	30.7	22.7	24.4	24	25.3	26.6	25		24.8	23.8	22.9	24.9	23.2	24.4
21.6	22.3	24	30.8	22.4	24.2	23.9	25	26.5	24.8		25.1	23.9	23	25.1	23.8	24.6
23	22.5	23.8	30.9	22.2	24.2	23.9	24.9	26.6	25		24.9	23.6	23.2	24.8	23.3	24.4
21.4	22.4	23.7	31.1	21.7	24.1	23.8	24.9	26.6	24.7		25	23.7	23.3	24.7	23.3	24.5
23.5	22.5	24.1	31.8	22.6	24.3	24	24.9	26.7	24.9		25.1	23.9	23.3	24.8	23.6	24.5
23.4	22.5	24.3	32.4	23.2	24.5	24	25.3	26.3	25.1		25.1	24.2	23.5	25	23.1	24.5
23.2	22.6	24.3	32.7	23.1	24.4	24.2	25	27.1	24.9		25.1	24.4	23.4	24.9	23.6	24.8
22.4	22.8	24.4	32.9	23.6	24.4	23.9	25.1	26.9	24.9		25	24.5	23.5	24.9	23.9	24.5
23.3	22.9	24.3	33	23.4	24.2	24	24.9	26.9	24.8		25	24.5	23.5	25.1	23.1	24.6
22.6	23.1	24.6	34	23.7	24.4	24.1	24.8	27.1	25.1		25.1	24.7	23.7	25.1	23.5	24.6
23.4	23.1	24.9	34.8	23.6	24.6	24.1	25.2	27.2	25.4		25.2	25.1	23.8	25.5	23.8	24.7
23.8	23.2	24.8	35.1	23.3	23.9	24.3	25.3	27.3	25.3		25.3	25.2	23.8	25.5	24	24.9
22.8	23.3	25	35.4	23.6	24.5	24.1	25.2	27.2	25.3		25.2	25.3	23.8	25.6	23.7	24.7
23.8	23.5	24.9	35.7	24.4	24.5	24.2	25.4	27.3	25.3		25.4	25.2	24	25.6	23.5	24.9
22.8	23.8	25.4	30.8	23.6	24.9	24.7	25.7	27.7	25.6		25.6	25.6	24.4	25.7	24.3	25.1
23.7	23.6	25.7	29.6	25.1	25.2	24.9	26.1	28.1	26.1		26.1	26	24.4	26.3	24.2	25.5
23.2	23.8	25.6	29.4	25	25.3	25	26.3	28.1	26.2		25.9	26.2	24.7	26.3	24.6	25.5
23.4	23.8	25.7	29.4	24	25.3	25	26.3	28.3	26.1		26.2	26.1	24.7	26.4	24.6	25.5
23.7	24	25.7	29.2	24.4	25.3	25.2	26.4	28.2	26.1		26.1	26.2	24.8	26.4	23.7	25.5
24.5	24.2	26.5	29.2	25.6	26.1	25.7	26.8	28.7	26.6		26.5	26.5	25.3	26.9	24.7	25.9
24.6	24	27	29.1	26.1	26.4	26.2	27.4	29.4	27.1		26.9	27.5	25.4	27.3	25	26.3
25.1	24.3	27.1	23.6	26	26.5	26.3	27.7	29.6	27.1		26.9	27.8	25.6	27.5	25.6	26.5
25.6	24.4	27.3	23.6	27.2	26.5	26.3	27.6	29.7	27.1		27	27.9	25.7	27.6	25.6	26.5
25.6	24.8	27.4	23.5	27.1	26.4	26.3	27.7	29.8	27.4		27.1	27.9	25.6	27.8	25.7	26.5
26.2	25.4	28.3	23.6	27.8	27.1	26.9	28.1	30.2	27.8		27.4	28.4	26	28.2	26.1	26.8
25.4	25.4	28.7	23.6	27.9	27.4	27.3	28.7	30.9	28.3		27.8	29.3	26.3	29.2	26.4	28.1
27	25.5	28.8	23.8	27.9	27.6	27.4	29.2	31.1	28.7		27.9	29.5	26.6	29.2	25.9	28
26.1	25.5	29	23.7	28.1	27.6	27.8	29.2	31.3	28.8		28.1	29.6	26.6	29.5	26.5	28.5
27.7	26.1	29	23.9	28.3	27.7	27.8	29.5	31.3	28.9		28.4	29.7	26.8	29.5	26.4	28.5
26.8	26.8	30.1	23.6	29	28.6	28.5	30	31.9	29.6		28.9	30.2	27.4	29.9	26.7	28.8
27.1	26.8	30.7	23.8	29.7	28.9	29.3	30.9	32.8	30.2		29.5	31.3	27.8	31	27.2	29.6
27.6	27	30.9	23.9	29.8	29.2	29.3	31.1	32.9	30.5		29.7	31.6	28	31	27.4	29.7
27.1	27	31.1	23.9	30	29.4	29.7	31.3	33.3	30.6		29.9	31.7	28.2	31.3	27.9	30
27.4	27.5	31.3	24	30.3	29.5	29.8	31.7	33.4	30.8		29.9	31.8	28.3	31.3	28.4	30.1
28.3	28.2	26.2	23.9	25.3	26	25.8	27.7	30.5	27.2		27.1	28.1	21.7	27.5	24.2	27.8
28.4	28.3	25.8	24	21.4	25.7	25.3	26.5	28.3	26.3		23.8	22.6	21.7	25.1	24.1	34
26.1	28.6	25.7	24.1	22	25.5	24.9	26.6	28.1	24.7		23.8	22.8	21.9	24.9	24.2	22.6
25.6	28.7	25.4	24.1	22.1	25.5	24.9	26.2	27.8	24.4		23.9	22.6	22.1	24.5	24.2	22.7
24.3	29.5	25.3	24.3	22.2	25.3	25	26.3	27.6	24		24.2	22.7	22	24.3	24.2	22.7
24.3	30.4	25.4	24.4	22.1	25.3	25	25.9	27.8	23.9		24.4	22.9	22.4	24.4	24.4	22.8
25.1	30.6	25.3	24.4	22.5	25.1	25.1	26	27.7	24		25.1	22.8	22.4	23	24.3	22.9
24.8	30.9	25.3	24.6	22.6	25.2	25	26.2	27.7	23.9		25.7	22.9	22.8	24.2	24.4	22.9
24.6	30.8	25.4	24.7	22.2	25.2	24.8	25.4	27.5	23.9		26.8	22.8	22.6	24.2	24.4	23
24.6	27.4	25.4	25	22.6	25.2	25	25.6	27.4	23.8		28.7	22.8	22.7	24.3	24.4	23
24.2	25.1	25.3	24.9	22.7	25.1	24.9	25.6	27.6	23.5		30.5	22.9	23	24.3	24.5	23.1
23.7	25.1	25.3	25	22.7	25.1	25	25.7	27.7	23.6		33.3	22.9	23	24.3	24.6	23.2
24.8	24.9	25.3	25.3	22.7	25.1	24.8	25.4	27.5	23.7		25.4	23	22.9	24.4	24.8	23.3
24.4	24.6	25.1	25.3	22.7	25.2	24.8	25.7	27.5	23.7		25.5	23.1	22.9	24.1	24.8	23.4
24.9	24.7	25.2	25.6	23.1	25.1	24.9	25.3	27.5	23.7		25.3	23	23.3	24	24.9	23.5
25	24.6	25.2	25.5	23.2	25.2	25	25.1	27.6	23.9		25.2	23.4	23.4	24.3	25.3	23.5
25.2	24.4	25.2	25.5	23.5	25	25	25.5	27.9	24		25.3	23.6	23.6	24.3	25.2	23.7
24.4	24.7	25.2	26.1	23.5	25.2	24.9	25.4	27.7	24		25.3	23.4	23.8	24.4	25.3	24.1
24.4	24.6	25.1	26.4	23.7	24.9	24.8	25.2	27.9	24		25.1	23.7	23.7	24.4	25.3	24.2
24.4	24.6	25.3	26.7	23.7	24.7	24.9	25.6	27.8	23.8		25.2	23.5	24.1	24.4	25.4	24.3
24.3	24.8	25.5	26.9	24	24.6	25.2	25.3	28	24		24.9	23.7	24.5	24.7	25.6	24.3
24.7	24.6	25.6	27.1	24.3	24.5	25.3	25.8	28	24		24.6	23.9	24.4	24.9	25.7	24.6
23.9	24.8	25.7	27.6	24.2	24.5	25.2	25.9	27.9	23.9		24.9	23.9	24.6	24.9	25.8	24.6
24.9	24.8	25.7	28	24.4	24.4	25.4	26.2	28.1	24.1		24.6	24	24.6	25.1	25.7	24.7
24.1	24.9	25.8	28.3	24.6	24.2	25.7	25.3	28	24		25.2	23.9	24.9	24.9	26	24.7
24.1	24.9	26	28.6	24.9	24.3	26.1	26	28.4	24.2		24.9	24.4	25.5	25.2	26.6	24.8
24.6	24.8	26.2	28.6	25.1	24.3	26.1	26.1	28.8	24.5		24.8	24.8	25.5	25.7	26.7	25.2
24.7	24.8	26.3	29.2	25.3	24.5	26.2	25.8	28.7	24.7		25	24.9	25.6	25.6	26.8	25.4
24.5	24.8	26.3	30	25.3	24.4	26.2	26.5	28.8	24.8		24.8	25.2	25.6	25.7	26.9	25.7
25.2	25	26.1	30.3	25.5	24.4	26.8	26.4	28.9	24.9		25.1	25.3	26.4	25.7	27.2	25.7
25.3	25	26.7	30.5	26.3	24.2	27.3	26.6	29.4	24.9		25	25.8	27.1	26.1	27.8	25.8
25.6	25.1	27	30.8	26.7	24.4	27.3	27	29.7	25.2		25	26.3	27.5	27	28	26.4
26.1	25.2	27.1	27.6	27	24.6	27.5	27.6	29.8	25.7		25.4	26.5	27.4	27	28.1	27
26.3	25.3	27.3	23.4	27.2	24.5	27.6	27.5	29.9	25.7		25.2	26.7	27.7	27.2	28.2	27.3
26.4	25.5	27.3	23.6	27.4	24.3	28.2	26.9	29.9	25.7		25.2	26.7	28.4	27.3	28.6	27.4
26.7	25.8	27.8	23.6	28	24.2	28.8	27.6	30.4	25.9		25.2	27.1	28.9	27.6	29.2	27.3
26.7	25.8	28.2	23.6	28.7	24.5	29.1	28	30.8	26.2		25.3	27.6	29.1	28.4	29.5	27.9
27.2	26	28.5	24	28.7	24.6	29.2	27.9	31	26.6		25.7	27.8	29.2	28.4	29.6	28.5
27.7	26	28.6	24	29	24.5	29.1	28.3	31.1	26.5		25.4	28	29.2	28.7	29.7	28.6
27.8	26.4	28.6	24.3	29	24.6	29.9	28.2	31.2	26.8		25.8	28	30.2	28.7	30.2	28.8
28.1	26.7	29.3	24.2	29.9	24.6	30.8	28.9	32	26.9		25.7	28.8	30.9	29.1	31.1	28.8
28.1	26.7	29.6	24.3	30.4	24.9	30.9	29.3	32.3	27.3		25.9	29.7	31.5	30	31.4	29.4
29.1	26.8	30	24.5	30.6	25.3	31.3	29.3	32.6	28		26.6	29.9	31.4	30.2	31.6	30.2
29.5	26.8	30	24.8	30.9	25.3	31.2	29.9	32.7	28.1		26.6	30.1	31.9	30.5	31.6	30.5
29	27.2	30.1	24.6	31	25.5	27.3	29.7	32.8	28.3		26.8	30.1	23.2	30.7	28.3	30.7
29.7	27.5	27.1	24.7	27.5	25.4	26.4	27.2	28.7	28.4		26.8	27.2	23.1	26.9	26.9	30.9
29.8	27.8	26.8	25	25.7	26	25.7	25.4	28.4	25.9		26.9	25.4	23.3	27.2	26.5	27.2
26.2	27.8	25.6	25.2	21.5	26.4	25.5	25.4	28.3	25.3		27.7	25.1	23.5	26.7	26.2	26.4
26.9	28	25.2	25.4	19.2	26.5	25.3	25.1	28	25.3		27.5	25	23.5	26.5	26.2	26.3
25.3	28.6	24.9	25.4	20.8	26.5	25.2	25.2	28.1	25.2		27.3	25	23.7	26.3	26.1	26.1
24.7	28.9	24.9	25.5	22.1	26.5	25.2	25.2	27.9	25		27.9	24.9	23.7	26.3	26.1	45.9
24.8	29.3	25	25.8	21.4	27.1	25.2	25	27.9	24.9		28.4	25.1	23.8	26.3	25.8	43.6
24.5	29.3	24.7	26	21.8	27.5	25.1	25.1	27.7	25.1		28.7	24.9	23.9	26.1	25.7	25.1
24.7	29.4	24.8	26.3	21.1	27.7	25.2	25	27.7	24.9		29.1	25.1	23.9	26.2	25.7	24.9
24.8	26.8	24.7	26.4	22	27.8	25	25	27.8	25		29.2	25.3	23.9	26	25.6	24.9
24.5	27.1	24.6	26.3	20.1	28.1	25	25	27.7	24.9		29.4	24.3	23.9	26.1	25.7	25
24.5	24.7	24.7	26.8	22.2	28.7	25.2	25	27.7	25		27.1	25.4	24.2	26.1	25.7	25
24.3	24.1	24.5	27.1	20.2	29	25	24.7	27.5	25		26.1	25.3	24.3	25.9	25.6	25
24.3	23.9	24.6	27.4	22.3	29.4	24.9	24.8	27.7	25.1		25.6	25.3	24.5	26	25.6	24.8
24.3	23.7	24.3	27.5	20.4	29.3	24.8	24.6	27.7	24.8		25.3	25.3	24.6	25.9	25.8	24.9
24.1	23.8	24.3	27.6	22.2	29.6	24.8	24.9	27.7	25		25.2	25.2	24.6	26	26	25
24	23.9	24.5	28.2	22.6	26.2	25.2	24.9	27.8	24.8		25.1	25.6	24.9	26.3	26.1	25.1
24	23.8	24.8	28.9	23.3	26.1	25.1	24.9	27.7	24.9		25.2	25.7	24.9	26.4	25.9	25.1
24	23.7	24.6	29.1	23.7	25.5	25.2	25	27.7	24.8		25.1	25.7	25.2	26.4	25.9	25.2
24.4	23.6	24.9	28.7	22.9	25.7	25.2	25.1	28	24.7		24.8	25.7	25.1	26.3	26	25.1
24.4	23.8	24.8	29.3	21.3	25.6	25.1	25	27.9	24.8		24.8	25.6	25.2	26.3	26.2	25.3
24.4	23.8	25	30	21.3	25.6	25.6	25.1	28	24.8		24.9	26.1	25.6	26.6	26.2	25.7
24.7	24	25.2	30.5	23.2	25.5	25.5	24.9	27.9	24.8		25	26.2	25.6	26.5	26	25.6
24.7	23.9	25.1	30.9	25.1	25.4	25.7	24.9	27.9	24.7		25	26.3	25.7	26.5	26.1	25.6
25.1	24	25.2	30.9	23.3	25.4	25.6	25.3	28.4	25		24.8	26.3	25.9	26.5	26.3	25.6
25	24.1	25.2	31.2	24.2	25.1	25.5	25.2	28.3	24.9		24.8	26.6	25.9	26.6	26.9	25.9
25	24.1	25.5	31.8	23.9	25.4	26.3	25.5	28.5	24.7		25	26.9	26.4	27.1	27	26.5
24.7	24.3	25.9	32.8	23.5	25.2	26.3	25.3	28.5	24.7		25.1	27.1	26.9	27.2	27.1	27.3
25.3	24.4	25.7	33	24.1	25.7	26.2	25.4	28.5	24.9		24.9	27	27.1	27.4	27.1	35.4
25.4	24.3	26	33.6	22.5	25	26.4	26	29	24.6		25	27	27.1	27.3	27.5	34
25.6	24.4	26	33.6	22.9	25.6	26.4	26	29.1	24.7		25	27.5	27.2	27.6	28.1
25.5	24.5	26.5	29.6	26.4	25.2	27.3	26.3	29.1	24.7		25	28	27.6	28.4	28.3
25.5	24.8	27.1	22.9	25.3	25.1	27.7	26.2	29.4	24.8		25.3	28.4	27.9	28.6	28.2
26.3	24.6	27.3	23	27.3	25.2	27.8	26.2	29.4	24.8		25.3	28.3	28.3	28.7	28.3
26.7	24.7	27.4	23.1	25.6	25.7	27.9	26.7	29.7	24.8		25.2	28.5	28.3	28.6	28.8
26.8	24.9	27.5	23.3	24.3	25.4	27.9	26.9	30.1	24.9		25.4	29	28.5	28.9	29.3
27.1	25.1	28.1	23.4	24.5	26.1	29	27	30.1	24.9		25.2	29.8	29	29.6	29.7
27.2	25.6	28.7	23.7	24.9	26	29.2	27.1	30.4	24.7		26.1	29.9	29.4	29.9	29.8
27.9	25.7	28.8	23.8	26.1	26	29.2	27	30.4	24.8		26.2	30	29.7	29.9	29.8
28.2	25.9	28.9	23.9	25.9	25.7	29.4	27.6	30.6	24.6		26.3	30.1	30	29.9	30.4
28.6	25.8	28.9	24.1	26.8	26.2	29.5	27.8	31.4	24.8		26.3	30.5	30.1	30.3	31.3
28.4	26.4	29.7	24.1	28.3	26.8	30.5	28	31.4	24.7		26.6	31.5		31.4	31.6
28.6	26.9	30.4	24.5	27.1	26.8	30.7	28.1	31.7	24.6		27.1	31.7		31.7	31.7
29.5	26.9	30.5	24.6	27.6	26.5	30.9	28.3	31.7	24.7		27.4	31.7		31.8	31.7
29.7	27	30.8	24.7	30.2	27.2	31	26.3	27.7	24.6		27.3	31.9		32	28.3
29.9	27.1	30.9	24.9	28.5	27.1	31	26.1	26.5	24.8		27.6	28.8		29
29.9	27.5	27	25.1	26.1	27.3	25.2	25.9	26.2	24.6		28	27
30	28.1	26.2	25.3	21.2	27.9	25.2	26	26.1	24.9		28.5	26.6
26.1	28.1	26.1	25.4	21.5	28.8	25	26	26.1	24.8		28.9	26.2
25.6	28.4	25.1	25.6	21.6	27.8	25.1	26	26.2	24.7		29	26
26.3	28.4	25.2	25.8	21.8	30.9	25.1	25	26.2	24.7		29.3	26
26.2	29.2	24.9	26	21.8	28.9	24.8	24.7	26	24.8		29.9	25.9
25.8	29.8	25	26.3	22.1	29.2	24.8	24.4	25.8	24.7		30.5	25.9
25.8	30.2	24.9	26.2	22.1	29.4	24.8	24.4	26	24.7		30.9	25.8
26.3	30.2	24.8	26.4	22.5	29.4	24.8	24.4	26.2	24.6		31	25.8
25.8	30.3	24.9	26.8	22.5	29.9	25	24.3	26.2	24.8		31.1	25.9
25	26.8	24.6	27.1	22.5	30.7	24.7	24.3	26.1	24.8		27.4	25.8
25.5	22.8	24.5	27.2	22.8	30.8	24.8	24	26.1	24.8		27.1	25.9
25.6	22.9	24.6	27.4	22.7	26.3	24.8	24	26.1	24.8		26.8	25.8
25.4	22.7	24.4	27.5	22.8	26.4	25	24	26.5	24.7		26.6	25.6
24.9	22.6	24.2	27.9	22.9	25.5	25	24.3	26.4	24.6		26.4	25.9
25.4	22.9	24.2	28.4	23	25.4	25	24.3	26.5	24.7		26.3	25.8
25.4	22.8	24.4	28.6	23.3	25.1	24.9	24.2	26.4	24.6		26.4	25.9
25.3	22.7	24.4	28.8	23.3	26	24.8	24.1	26.6	24.7		26.2	25.9
24.7	22.6	24.4	28.9	23.6	25.9	25.1	24.4	26.8	24.6		26.3	25.9
25.4	22.5	24.6	29.4	23.7	24.8	25.2	24.7	26.8	24.6		26.1	26.1
25.4	22.6	24.5	29.9	23.9	25.8	25.2	24.5	27	24.7		26.1	26.4
25.8	22.6	24.5	30.2	24.2	24.5	25.2	24.6	26.8	24.6		26.2	26.4
25.5	23	24.6	30.5	24.2	23.9	25.2	24.4	27.1	24.7		26.1	26.5
25.2	22.8	24.6	30.5	24.3	24.6	25.9	24.3	27.6	24.6		26	26.3
26	22.9	24.8	31.1	24.3	25.1	25.9	24.6	27.5	24.8		25.8	26.7
25.6	23.3	24.6	31.8	24.5	25.1	26.2	24.5	27.4	24.6		26.1	27.1
25.6	23.2	24.6	32	25	24.7	26.1	24.6	27.3	24.8		26.1	27
25.9	23.4	24.8	32.3	25.2	24.9	26.1	24.7	27.7	24.7		26.1	27.2
26.4	23.1	25	32.4	25.3	24.8	27.1	25	28.5	24.7		26	27.1
26.4	23.1	25	23.9	25.2	25.1	27.1	25.5	28.3	24.5		26.1	27.5
26.7	23.4	25	24	25.9	26	27.3	25.4	28.4	24.6		26.3	28.2
26.5	23.4	25.3	24.1	26.6	26.3	27.2	25.7	28.3	24.6		26.3	28.3
26.5	23.6	25.5	24.3	26.8	25.1	27.3	25.7	28.8	24.8		26.5	28.4
26.8	23.6	25.9	24.4	26.9	25.8	28.1	25.9	29.3	24.8		26.4	28.5
27.1	23.6	26.1	24.4	26.9	25.4	28.3	26.7	29.4	24.7		26.4	29
27.6	24.3	26.2	24.7	27.5	24.8	28.5	26.8	29.4	24.7		26.7	29.7
27.4	24.5	26.1	24.9	27.8	25.1	28.7	26.8	29.4	24.8		27	29.7
27.5	24.6	26.3	25	28.2	26.1	28.8	26.8	30.2	24.6		27.1	30
27.5	24.8	26.9	25	28	26.2	29.9	27	30.7	24.7		27	29.9
27.4	24.9	27.1	25.1	28.2	24.9	30.1	27.7	31.1	24.7		27	30.6
27.9	25.5	27	25.3	29.1	27.2	30.6	27.8	31.1	24.8		27.4	31.3
28.7	25.8	27	25.3	29.5	28	30.7	27.9	31.2	24.6		27.8	31.4
29	25.6	27.3	25.5	30	27.2	30.8	28.1	27.4	24.7		27.9	31.7
29.4	25.8	27.9	25.7	30.1	26.8	24.7	28.4		24.7		28	31.8
29.9	26	28.1	26	30.2	28.5	24.5	29.6		24.6		28.1	28.5
30.2	26.5	28.5	26.2	27.1	27.2	24.4	29.8		24.8		28.6
30.5	27.1	28.5	26.1	21.4	28.5	24.2	29.9		24.7		28.9
30.4	27.1	26.3	26.1	21.3	28.3	24.3	30.1		24.9		29.2
27.5	27.2	26.1	26.3	21.4	28.7	24.4	26.9		24.7		29.4
26.2	27.5	25.9	26.6	21.3	30.1	24.4	26.3		24.9		29.5
25.1	28.3	25.9	26.8	21.3	27.7	24.2	25.8		24.5		29.9
25.4	28.8	25.8	26.9	21.8	29.3	24.1	25.4		24.6		30.4
25.4	28.9	25.8	26.9	21.6	30.4	24.3	25.1		24.7		30.5
25.4	28.9	25.8	27.3	21.9	30.7	24.3	25.2		24.8		30.7
25.5	29	25.7	27.7	22	30.6	24.1	25.2		24.6		30.9
25.4		25.6	27.8	22.2	30.9	24	24.9		24.8		28.1
25.2		25.6	27.8	22.3		24.1	25.1		24.8
25.3		25.5	28.1	22.3		24.2	25		24.8
25.2		25.6	28.7	22.4		24.2	25		24.7
25.2		25.4	29.3	22.2		24.5	25.3		24.8
25.2		25.4	29.4	22.5		24.4	25.1		24.7
25		25.4	29.6	22.7		24.5	25.1		24.6
24.9		25.5	29.8	22.6		24.6	24.9		24.6
25.1		25.6	30.2	23		24.7	25		24.7
25.2		25.8	30.9	23.1		24.8	25.3		25
25.3		25.8	31.1	23.2		24.7	25.2		24.6
25.2		25.7	31.3	23.4		24.8	25.2		24.2
25.3		25.8	31.3	23.6		24.9	24.9		24.1
25.6		26.2	32.1	23.6		25.1	25.1		24.1
25.8		26.2	32.8	23.7		25.3	25.3		24
25.8		26	33	24.1		25.3	25.4		24
25.6		26	33.4	24.4		25.4	25.5		23.9
25.6		26.2	33.3	24.7		25.7	25.7		24
26		26.6	30.7	24.8		26.2	25.7		24.1
26.4		26.7	23.3	24.8		26.4	26.3		24.1
26.5		26.5	23.1	25.4		26.3	26.3		24
26.4		26.8	23	25.9		26.5	26.6		24
26.4		27.1	22.9	26.1		26.9	26.4		23.9
26.7		27.7	23	26.1		27.3	26.6		24.2
27.2		27.9	23.2	26.5		27.5	27.4		24.1
27.6		28	23.4	27		27.6	27.4		24.1
27.6		28.2	23.4	27.5		27.6	27.7		24
27.6		28.4	23.5	27.8		28	27.5		24
28.1		29	23.7	28.1		28.6	27.9		24.1
28.7		29.1	23.7	28.1		28.8	28.7		24.3
28.9		29.3	23.8	29		29	28.9		24.4
29		29.3	23.6	29.7		29.1	29		24.4
28.9		29.9	23.7	29.9		26.6	29.2		24.5
29.3		30.7	23.8	29.6		25.6	29.8		25
30.3		31.1	24	30.3		25.3	30.6		25.1
30.3		31.2	24.2	26		25.2	30.9		25.3
30.6		31.1	24			25	31		25.3
30.9		27.8	24.2			25	31.1		25.3
27.6			24.4			25.1	27.7		25.8
			24.6			25			26.4
			24.7			24.7			26.5
			25			24.9			26.6
			25.1			24.9			26.6
			25.5			24.8			26.9
			26			24.4			27.6
			26.3			24.5			27.8
			26.3			24.8			28.2
			26.5			24.9			28.2
			27.1			25.1			28.7
			27.8			25.2			29.7
			28			25.2			29.8
			28.5			25.1			30.1
			28.4			25.2			30.1
			28.9			25.6			26.6
			29.9			25.6			25.7
			30			25.5			25.1
			30.3			25.4			24.9
			30.4			25.5			24.6
			31.1			26.2			24.7
			32.1			26.2			24.5
			32.3			26.2			24.5
			32.7			26.4			24.6
			32.8			26.6			24.7
			28.9			27.3			24.6
						27.4			24.9
						27.6			24.8
						27.5			24.8
						27.7			24.8
						28.6			25.1
						28.6			25.3
						28.9			25.1
						28.9			25.2
						29.1			24.9
						30.3			25.2
						30.6			25.5
						30.8			25.4
						30.9			25.5
						28			25.6
									26
									26.5
									26.5
									26.5
									26.4
									27.1
									27.7
									27.6
									27.7
									27.7
									28.3
									29.2
									29.2
									29.5
									29.5
									30.5
									31.3
									31.5
									31.5
									31.6
									25.2
									24.8
									24.9
									25.2
									25.5
									26.6
									27.9
									29.4
									31.5
